# Supplementary material for: FLT3LG and IFITM3P6 consolidate T cell activity in the bone marrow microenvironment and are prognostic factors in acute myelocytic leukemia
Source: Front Immunol. 2022 Aug 23;13:980911. doi: 10.3389/fimmu.2022.980911 (PMC9445253; doi:10.3389/fimmu.2022.980911)
Supplement: Supplementary file 10 [file Table_3.xlsx]

## Sheet: Sheet1
>NG_006230.2 Homo sapiens IFITM3P pseudogene 6 (IFITM3P6) on chromosome 12
AGGAAAAAAGGCTACTGTACCCTTTTGGTGGAAGTGTAACTTTGAATGCTCTCCTGGAGAGTAACTTGTT
CTTATCTATAAAAATCTTTTTTTTTTTTTGGAGAACCATCCCAGCAACCCAACCACAGCTGGTTCTCCCT
GGAGACCATGAACCACACTGTCCAAACCCTCTTCACTCCTGCCAACACCGGCCGCTCCACCAACCATGAG
ATGCTCAAGGAGAAGCATGAGGTGGCTGTGCTGGGGGCACCCCACAACCCTGTGCCTCCAGCGTTCACCA
TGATCCACATCTGCAGTGAGACCTCCGTGCCCGACCATGTCGTCTGGTCCCTATTCAACACCCTCTTCAA
GAATTCCTGCTGCCCGGACTTCATAGCATTCATCTACTCTGTGAAGTCTAGGACAGGAAGTCTATGGACA
GGAAGATGGTTGGTGACCTGACTGGGGCCCAGGCCTGTGTCTCCACTGCCAAGTGCCTGAACATCTGGGC
CCTGGCTCTGGGCATCCTCCTGACCATTCTGCTCATCATCATCTCAGTGCTGATCTTCCAAGTCTCTCGA
TAGAACAGGAGACAGCATCCGGGCCAGGAGCTCTGCCCACAACCTGTCTCCCATGCACTCCGCCTTCCAT
TCCTTGCCCTGCCCCCAAAGCTGAGTCCTGTATCAGCCCTTTATCCTCACACACTTTTCTACAATGTCAT
TCAATAAAGTGCATGTGTTCGTGGTGCAAAAAAATAAAAATAAAAATAAAAATAAAAAAATTAACTTTCT
TTAACATATTAGCTGGTACTTTGAATAAAAATCTTAATTGCATATATCCTTTGAA
>ENST00000553227.1_1 Homo sapiens predicted RNA transcript (IFITM3P6, validated)
ATGAACCACACTGTCCAAACCCTCTTCACTCCTGCCAACACCGGCCGCTC
CACCAACCATGAGATGCTCAAGGAGAAGCATGAGGTGGCTGTGCTGGGGG
CACCCCACAACCCTGTGCCTCCAGCGTTCACCATGATCCACATCTGCAGT
GAGACCTCCGTGCCCGACCATGTCGTCTGGTCCCTATTCAACACCCTCTT
CAAGAATTCCTGCTGCCCGGACTTCATAGCATTCATCTACTCTGTGAAGT
CTAGGACAGGAAGTCTATGGACAGGAAGATGGTTGGTGACCTGACTGGGG
CCCAGGCCTGTGTCTCCACTGCCAAGTGCCTGAACATCTGGGCCCTGGCT
CTGGGCATCCTCCTGACCATTCTGCTCATCATCATCTCAGTGCTGATCTT
CCAA
