# Supplementary material for: FLT3LG and IFITM3P6 consolidate T cell activity in the bone marrow microenvironment and are prognostic factors in acute myelocytic leukemia
Source: Front Immunol. 2022 Aug 23;13:980911. doi: 10.3389/fimmu.2022.980911 (PMC9445253; doi:10.3389/fimmu.2022.980911)
Supplement: Supplementary file 11 [file Table_4.xlsx]

## Sheet: Supplementary Table 4
Supplementary Table 4. IFITM3P6-related gene in the catRAPID omics database
Protein ID|Transcript ID	Z-score	Discriminative Power	Interaction Strength	Motif Reference	Domain Presence	Domain Score	-	Star Rating Score
sp|A0AV96|RBM47_HUMAN ENST00000553227_1	-0.2	0.42	0.48	NO	yes	1	-	1.28
sp|A1L020|MEX3A_HUMAN ENST00000553227_1	0.26	0.79	0.73	NO	yes	1	-	1.44
sp|A6NC42|DPPA5_HUMAN ENST00000553227_1	0.83	0.96	0.98	NO	yes	1	-	1.65
sp|A6NDE4|RBY1B_HUMAN ENST00000553227_1	1.22	0.98	0.99	NO	yes	1	-	1.79
sp|A6NDY0|EPAB2_HUMAN ENST00000553227_1	0.28	0.79	0.95	NO	yes	1	-	1.45
sp|A6NEQ0|RBY1E_HUMAN ENST00000553227_1	1.17	0.98	0.99	NO	yes	1	-	1.77
sp|A6NFN3|RFOX3_HUMAN ENST00000553227_1	0.01	0.61	0.83	NO	yes	1	-	1.35
sp|A6NGQ2|OOEP_HUMAN ENST00000553227_1	0.94	0.97	0.98	NO	yes	1	-	1.69
sp|A6NHQ2|FBLL1_HUMAN ENST00000553227_1	-0.62	0.17	0.2	NO	yes	1	-	1.13
sp|A6NMK7|CPS4L_HUMAN ENST00000553227_1	0.42	0.87	0.96	NO	yes	1	-	1.5
sp|A6NMX2|I4E1B_HUMAN ENST00000553227_1	-0.47	0.22	0.51	NO	yes	1	-	1.18
sp|A7MD48|SRRM4_HUMAN ENST00000553227_1	0.86	0.96	0.98	NO	yes	1	-	1.66
sp|A8MWD9|RUXGL_HUMAN ENST00000553227_1	0.76	0.95	0.97	NO	yes	1	-	1.62
sp|A9UHW6|MI4GD_HUMAN ENST00000553227_1	-0.33	0.32	0.74	NO	yes	1	-	1.23
sp|C9JE40|PATL2_HUMAN ENST00000553227_1	0.95	0.97	0.99	NO	yes	1	-	1.69
sp|O00257|CBX4_HUMAN ENST00000553227_1	0.66	0.94	0.97	NO	yes	1	-	1.59
sp|O00425|IF2B3_HUMAN ENST00000553227_1	0.88	0.96	0.99	NO	yes	1	-	1.66
sp|O00442|RTCA_HUMAN ENST00000553227_1	1	0.97	0.99	NO	yes	1	-	1.71
sp|O00571|DDX3X_HUMAN ENST00000553227_1	-0.16	0.47	0.48	NO	yes	1	-	1.29
sp|O00584|RNT2_HUMAN ENST00000553227_1	-0.73	0.14	0.22	NO	yes	1	-	1.09
sp|O14717|TRDMT_HUMAN ENST00000553227_1	0.75	0.95	0.97	NO	yes	1	-	1.62
sp|O14979|HNRDL_HUMAN ENST00000553227_1	-0.31	0.33	0.59	NO	yes	1	-	1.24
sp|O15116|LSM1_HUMAN ENST00000553227_1	0.87	0.96	0.98	NO	yes	1	-	1.66
sp|O15226|NKRF_HUMAN ENST00000553227_1	0.72	0.95	0.85	NO	yes	1	-	1.61
sp|O15234|CASC3_HUMAN ENST00000553227_1	0.23	0.77	0.56	NO	yes	1	-	1.43
sp|O15523|DDX3Y_HUMAN ENST00000553227_1	-0.11	0.52	0.53	NO	yes	1	-	1.31
sp|O43148|MCES_HUMAN ENST00000553227_1	0.47	0.89	0.98	NO	yes	1	-	1.52
sp|O43251|RFOX2_HUMAN ENST00000553227_1	0.24	0.77	0.87	NO	yes	1	-	1.44
sp|O43310|CTIF_HUMAN ENST00000553227_1	-0.03	0.57	0.64	NO	yes	1	-	1.34
sp|O43347|MSI1H_HUMAN ENST00000553227_1	0.19	0.75	0.87	NO	yes	1	-	1.42
sp|O43390|HNRPR_HUMAN ENST00000553227_1	1.01	0.97	0.98	NO	yes	1	-	1.71
sp|O43809|CPSF5_HUMAN ENST00000553227_1	-0.55	0.17	0.46	NO	yes	1	-	1.15
sp|O43818|U3IP2_HUMAN ENST00000553227_1	0.36	0.83	0.96	NO	yes	1	-	1.48
sp|O60381|HBP1_HUMAN ENST00000553227_1	0.79	0.96	0.94	NO	yes	1	-	1.63
sp|O60506|HNRPQ_HUMAN ENST00000553227_1	1.03	0.97	0.99	NO	yes	1	-	1.72
sp|O60573|IF4E2_HUMAN ENST00000553227_1	-0.59	0.17	0.33	NO	yes	1	-	1.14
sp|O60812|HNRCL_HUMAN ENST00000553227_1	-0.41	0.24	0.57	NO	yes	1	-	1.2
sp|O60832|DKC1_HUMAN ENST00000553227_1	1.21	0.98	0.99	NO	yes	1	-	1.78
sp|O60870|KIN17_HUMAN ENST00000553227_1	0.77	0.95	0.98	NO	yes	1	-	1.63
sp|O60930|RNH1_HUMAN ENST00000553227_1	-0.46	0.22	0.38	NO	yes	1	-	1.18
sp|O60936|NOL3_HUMAN ENST00000553227_1	0.16	0.73	0.98	NO	yes	1	-	1.41
sp|O75319|DUS11_HUMAN ENST00000553227_1	0.27	0.79	0.93	NO	yes	1	-	1.45
sp|O75494|SRS10_HUMAN ENST00000553227_1	-0.4	0.26	0.59	NO	yes	1	-	1.21
sp|O75525|KHDR3_HUMAN ENST00000553227_1	0.71	0.95	0.96	NO	yes	1	-	1.6
sp|O75526|RMXL2_HUMAN ENST00000553227_1	0.85	0.96	0.98	NO	yes	1	-	1.65
sp|O75569|PRKRA_HUMAN ENST00000553227_1	0.04	0.63	0.85	NO	yes	1	-	1.36
sp|O75616|ERAL1_HUMAN ENST00000553227_1	-0.4	0.26	0.54	NO	yes	1	-	1.21
sp|O75648|MTU1_HUMAN ENST00000553227_1	-0.04	0.57	0.81	NO	yes	1	-	1.34
sp|O75683|SURF6_HUMAN ENST00000553227_1	0.69	0.94	0.98	NO	yes	1	-	1.6
sp|O75792|RNH2A_HUMAN ENST00000553227_1	-0.62	0.17	0.28	NO	yes	1	-	1.13
sp|O75821|EIF3G_HUMAN ENST00000553227_1	0.21	0.76	0.92	NO	yes	1	-	1.42
sp|O75940|SPF30_HUMAN ENST00000553227_1	-0.5	0.2	0.49	NO	yes	1	-	1.17
sp|O76021|RL1D1_HUMAN ENST00000553227_1	0.61	0.92	0.98	NO	yes	1	-	1.57
sp|O76094|SRP72_HUMAN ENST00000553227_1	0.66	0.94	0.91	NO	yes	1	-	1.59
sp|O94818|NOL4_HUMAN ENST00000553227_1	0.57	0.91	0.91	NO	yes	1	-	1.55
sp|O95059|RPP14_HUMAN ENST00000553227_1	0.92	0.96	0.99	NO	yes	1	-	1.68
sp|O95149|SPN1_HUMAN ENST00000553227_1	0.81	0.96	0.98	NO	yes	1	-	1.64
sp|O95218|ZRAB2_HUMAN ENST00000553227_1	-0.49	0.2	0.37	NO	yes	1	-	1.17
sp|O95319|CELF2_HUMAN ENST00000553227_1	0.35	0.83	0.85	NO	yes	1	-	1.47
sp|O95453|PARN_HUMAN ENST00000553227_1	0.9	0.96	0.97	NO	yes	1	-	1.67
sp|O95503|CBX6_HUMAN ENST00000553227_1	0.61	0.92	0.98	NO	yes	1	-	1.57
sp|O95628|CNOT4_HUMAN ENST00000553227_1	-0.14	0.47	0.68	NO	yes	1	-	1.3
sp|O95639|CPSF4_HUMAN ENST00000553227_1	-0.03	0.59	0.87	NO	yes	1	-	1.34
sp|O95707|RPP29_HUMAN ENST00000553227_1	-0.23	0.4	0.83	NO	yes	1	-	1.27
sp|O95758|PTBP3_HUMAN ENST00000553227_1	-0.24	0.4	0.56	NO	yes	1	-	1.26
sp|O95777|NAA38_HUMAN ENST00000553227_1	0.82	0.96	0.92	NO	yes	1	-	1.65
sp|O95793|STAU1_HUMAN ENST00000553227_1	-0.39	0.26	0.42	NO	yes	1	-	1.21
sp|O95900|TRUB2_HUMAN ENST00000553227_1	-0.22	0.42	0.62	NO	yes	1	-	1.27
sp|O95931|CBX7_HUMAN ENST00000553227_1	-0.56	0.17	0.38	NO	yes	1	-	1.15
sp|P00374|DYR_HUMAN ENST00000553227_1	-0.15	0.47	0.74	NO	yes	1	-	1.29
sp|P00973|OAS1_HUMAN ENST00000553227_1	0.08	0.67	0.83	NO	yes	1	-	1.38
sp|P04083|ANXA1_HUMAN ENST00000553227_1	0.88	0.96	0.98	NO	yes	1	-	1.67
sp|P05198|IF2A_HUMAN ENST00000553227_1	0.67	0.94	0.99	NO	yes	1	-	1.59
sp|P05386|RLA1_HUMAN ENST00000553227_1	0.46	0.88	0.93	NO	yes	1	-	1.52
sp|P05387|RLA2_HUMAN ENST00000553227_1	0.46	0.88	0.93	NO	yes	1	-	1.52
sp|P05388|RLA0_HUMAN ENST00000553227_1	0.47	0.88	0.98	NO	yes	1	-	1.52
sp|P05455|LA_HUMAN ENST00000553227_1	0.28	0.8	0.92	NO	yes	1	-	1.45
sp|P06730|IF4E_HUMAN ENST00000553227_1	-0.14	0.47	0.87	NO	yes	1	-	1.3
sp|P06748|NPM_HUMAN ENST00000553227_1	-0.54	0.17	0.38	NO	yes	1	-	1.16
sp|P07910|HNRPC_HUMAN ENST00000553227_1	-0.02	0.59	0.86	NO	yes	1	-	1.34
sp|P08579|RU2B_HUMAN ENST00000553227_1	-0.38	0.26	0.71	NO	yes	1	-	1.21
sp|P08621|RU17_HUMAN ENST00000553227_1	0.48	0.89	0.98	NO	yes	1	-	1.52
sp|P09001|RM03_HUMAN ENST00000553227_1	0.82	0.96	0.98	NO	yes	1	-	1.65
sp|P09012|SNRPA_HUMAN ENST00000553227_1	0.06	0.66	0.89	NO	yes	1	-	1.37
sp|P09132|SRP19_HUMAN ENST00000553227_1	0.75	0.95	0.96	NO	yes	1	-	1.62
sp|P09234|RU1C_HUMAN ENST00000553227_1	0.48	0.89	0.94	NO	yes	1	-	1.52
sp|P09543|CN37_HUMAN ENST00000553227_1	0.34	0.83	0.96	NO	yes	1	-	1.47
sp|P09651|ROA1_HUMAN ENST00000553227_1	0.06	0.66	0.77	NO	yes	1	-	1.37
sp|P09661|RU2A_HUMAN ENST00000553227_1	-0.44	0.22	0.56	NO	yes	1	-	1.19
sp|P09914|IFIT1_HUMAN ENST00000553227_1	0.8	0.96	0.99	NO	yes	1	-	1.64
sp|P0C7P1|RBY1D_HUMAN ENST00000553227_1	1.19	0.98	0.99	NO	yes	1	-	1.78
sp|P0C7T5|ATX1L_HUMAN ENST00000553227_1	1.5	0.99	0.98	NO	yes	1	-	1.89
sp|P0CB38|PAB4L_HUMAN ENST00000553227_1	0.65	0.93	0.97	NO	yes	1	-	1.58
sp|P0DJD3|RBY1A_HUMAN ENST00000553227_1	1.19	0.98	0.99	NO	yes	1	-	1.78
sp|P0DJD4|RBY1C_HUMAN ENST00000553227_1	1.19	0.98	0.99	NO	yes	1	-	1.78
sp|P10155|RO60_HUMAN ENST00000553227_1	0.79	0.96	0.96	NO	yes	1	-	1.63
sp|P10827|THA_HUMAN ENST00000553227_1	0.8	0.96	0.99	NO	yes	1	-	1.64
sp|P11940|PABP1_HUMAN ENST00000553227_1	0.21	0.76	0.74	NO	yes	1	-	1.42
sp|P12268|IMDH2_HUMAN ENST00000553227_1	0.5	0.9	0.87	NO	yes	1	-	1.53
sp|P14314|GLU2B_HUMAN ENST00000553227_1	0.25	0.77	0.71	NO	yes	1	-	1.44
sp|P14678|RSMB_HUMAN ENST00000553227_1	0.08	0.67	0.97	NO	yes	1	-	1.38
sp|P14866|HNRPL_HUMAN ENST00000553227_1	-0.48	0.22	0.21	NO	yes	1	-	1.18
sp|P15880|RS2_HUMAN ENST00000553227_1	-0.6	0.17	0.3	NO	yes	1	-	1.13
sp|P17844|DDX5_HUMAN ENST00000553227_1	0.64	0.93	0.96	NO	yes	1	-	1.58
sp|P17947|SPI1_HUMAN ENST00000553227_1	-0.53	0.2	0.31	NO	yes	1	-	1.16
sp|P18077|RL35A_HUMAN ENST00000553227_1	0.36	0.84	0.89	NO	yes	1	-	1.48
sp|P18124|RL7_HUMAN ENST00000553227_1	-0.38	0.26	0.52	NO	yes	1	-	1.21
sp|P18615|NELFE_HUMAN ENST00000553227_1	1.36	0.98	0.99	NO	yes	1	-	1.84
sp|P19338|NUCL_HUMAN ENST00000553227_1	0.01	0.61	0.41	NO	yes	1	-	1.35
sp|P19474|RO52_HUMAN ENST00000553227_1	-0.39	0.26	0.48	NO	yes	1	-	1.21
sp|P19525|E2AK2_HUMAN ENST00000553227_1	1.22	0.98	0.99	NO	yes	1	-	1.79
sp|P19544|WT1_HUMAN ENST00000553227_1	-0.24	0.4	0.66	NO	yes	1	-	1.26
sp|P20839|IMDH1_HUMAN ENST00000553227_1	0.61	0.92	0.9	NO	yes	1	-	1.57
sp|P21128|ENDOU_HUMAN ENST00000553227_1	0.15	0.73	0.88	NO	yes	1	-	1.4
sp|P22087|FBRL_HUMAN ENST00000553227_1	-0.94	0.1	0.07	NO	yes	1	-	1.01
sp|P22090|RS4Y1_HUMAN ENST00000553227_1	-0.24	0.4	0.78	NO	yes	1	-	1.27
sp|P22626|ROA2_HUMAN ENST00000553227_1	0.06	0.66	0.74	NO	yes	1	-	1.37
sp|P23246|SFPQ_HUMAN ENST00000553227_1	0.37	0.84	0.64	NO	yes	1	-	1.48
sp|P23396|RS3_HUMAN ENST00000553227_1	-0.28	0.35	0.76	NO	yes	1	-	1.25
sp|P23588|IF4B_HUMAN ENST00000553227_1	0.41	0.85	0.92	NO	yes	1	-	1.5
sp|P25490|TYY1_HUMAN ENST00000553227_1	0.4	0.85	0.96	NO	yes	1	-	1.49
sp|P25786|PSA1_HUMAN ENST00000553227_1	-0.4	0.26	0.59	NO	yes	1	-	1.21
sp|P26196|DDX6_HUMAN ENST00000553227_1	0.37	0.84	0.96	NO	yes	1	-	1.48
sp|P26368|U2AF2_HUMAN ENST00000553227_1	0.02	0.61	0.84	NO	yes	1	-	1.36
sp|P26373|RL13_HUMAN ENST00000553227_1	-0.4	0.26	0.55	NO	yes	1	-	1.21
sp|P26378|ELAV4_HUMAN ENST00000553227_1	-0.07	0.54	0.65	NO	yes	1	-	1.32
sp|P26599|PTBP1_HUMAN ENST00000553227_1	0.54	0.91	0.85	NO	yes	1	-	1.54
sp|P26651|TTP_HUMAN ENST00000553227_1	0.03	0.63	0.84	NO	yes	1	-	1.36
sp|P27695|APEX1_HUMAN ENST00000553227_1	-0.08	0.54	0.77	NO	yes	1	-	1.32
sp|P29558|RBMS1_HUMAN ENST00000553227_1	0.09	0.67	0.85	NO	yes	1	-	1.38
sp|P29728|OAS2_HUMAN ENST00000553227_1	0.77	0.95	0.81	NO	yes	1	-	1.63
sp|P30050|RL12_HUMAN ENST00000553227_1	0.52	0.91	0.96	NO	yes	1	-	1.54
sp|P31483|TIA1_HUMAN ENST00000553227_1	0.8	0.96	0.97	NO	yes	1	-	1.64
sp|P31942|HNRH3_HUMAN ENST00000553227_1	0.35	0.83	0.87	NO	yes	1	-	1.48
sp|P31943|HNRH1_HUMAN ENST00000553227_1	0.43	0.87	0.97	NO	yes	1	-	1.5
sp|P32969|RL9_HUMAN ENST00000553227_1	-0.19	0.45	0.75	NO	yes	1	-	1.28
sp|P33240|CSTF2_HUMAN ENST00000553227_1	-0.66	0.14	0.14	NO	yes	1	-	1.11
sp|P35268|RL22_HUMAN ENST00000553227_1	0.85	0.96	0.98	NO	yes	1	-	1.66
sp|P35637|FUS_HUMAN ENST00000553227_1	1.06	0.97	0.96	NO	yes	1	-	1.73
sp|P36578|RL4_HUMAN ENST00000553227_1	-0.26	0.37	0.66	NO	yes	1	-	1.26
sp|P37108|SRP14_HUMAN ENST00000553227_1	0.7	0.94	0.96	NO	yes	1	-	1.6
sp|P38159|RBMX_HUMAN ENST00000553227_1	1.04	0.97	0.99	NO	yes	1	-	1.72
sp|P38919|IF4A3_HUMAN ENST00000553227_1	0.11	0.69	0.87	NO	yes	1	-	1.39
sp|P39019|RS19_HUMAN ENST00000553227_1	0.93	0.97	0.98	NO	yes	1	-	1.69
sp|P39023|RL3_HUMAN ENST00000553227_1	0.21	0.76	0.89	NO	yes	1	-	1.43
sp|P41238|ABEC1_HUMAN ENST00000553227_1	-0.34	0.32	0.75	NO	yes	1	-	1.23
sp|P42696|RBM34_HUMAN ENST00000553227_1	-0.1	0.52	0.78	NO	yes	1	-	1.32
sp|P46776|RL27A_HUMAN ENST00000553227_1	0.44	0.88	0.92	NO	yes	1	-	1.51
sp|P46777|RL5_HUMAN ENST00000553227_1	-0.36	0.28	0.63	NO	yes	1	-	1.22
sp|P46778|RL21_HUMAN ENST00000553227_1	0.32	0.81	0.91	NO	yes	1	-	1.47
sp|P46779|RL28_HUMAN ENST00000553227_1	0.6	0.92	0.95	NO	yes	1	-	1.57
sp|P46781|RS9_HUMAN ENST00000553227_1	-0.15	0.47	0.8	NO	yes	1	-	1.3
sp|P47813|IF1AX_HUMAN ENST00000553227_1	0.81	0.96	0.97	NO	yes	1	-	1.64
sp|P47914|RL29_HUMAN ENST00000553227_1	0.55	0.91	0.95	NO	yes	1	-	1.55
sp|P47974|TISD_HUMAN ENST00000553227_1	0.59	0.92	0.97	NO	yes	1	-	1.56
sp|P49207|RL34_HUMAN ENST00000553227_1	0.02	0.61	0.7	NO	yes	1	-	1.36
sp|P49458|SRP09_HUMAN ENST00000553227_1	1.14	0.98	0.98	NO	yes	1	-	1.76
sp|P49591|SYSC_HUMAN ENST00000553227_1	0.92	0.97	0.96	NO	yes	1	-	1.68
sp|P50914|RL14_HUMAN ENST00000553227_1	-0.44	0.22	0.51	NO	yes	1	-	1.19
sp|P51003|PAPOA_HUMAN ENST00000553227_1	0.96	0.97	0.93	NO	yes	1	-	1.69
sp|P51114|FXR1_HUMAN ENST00000553227_1	0.4	0.85	0.88	NO	yes	1	-	1.49
sp|P51116|FXR2_HUMAN ENST00000553227_1	0.71	0.95	0.92	NO	yes	1	-	1.61
sp|P51513|NOVA1_HUMAN ENST00000553227_1	0.37	0.84	0.85	NO	yes	1	-	1.48
sp|P51843|NR0B1_HUMAN ENST00000553227_1	0.36	0.83	0.96	NO	yes	1	-	1.48
sp|P51991|ROA3_HUMAN ENST00000553227_1	0.08	0.67	0.76	NO	yes	1	-	1.38
sp|P52272|HNRPM_HUMAN ENST00000553227_1	1.05	0.97	0.91	NO	yes	1	-	1.73
sp|P52298|NCBP2_HUMAN ENST00000553227_1	0.71	0.95	0.97	NO	yes	1	-	1.6
sp|P52594|AGFG1_HUMAN ENST00000553227_1	0.13	0.71	0.82	NO	yes	1	-	1.4
sp|P52597|HNRPF_HUMAN ENST00000553227_1	0.34	0.83	0.95	NO	yes	1	-	1.47
sp|P52815|RM12_HUMAN ENST00000553227_1	-0.46	0.22	0.46	NO	yes	1	-	1.18
sp|P54577|SYYC_HUMAN ENST00000553227_1	0.99	0.97	0.95	NO	yes	1	-	1.71
sp|P55769|NH2L1_HUMAN ENST00000553227_1	1.06	0.97	0.99	NO	yes	1	-	1.73
sp|P55795|HNRH2_HUMAN ENST00000553227_1	0.44	0.87	0.97	NO	yes	1	-	1.51
sp|P56270|MAZ_HUMAN ENST00000553227_1	-0.14	0.5	0.74	NO	yes	1	-	1.3
sp|P57052|RBM11_HUMAN ENST00000553227_1	-0.16	0.47	0.71	NO	yes	1	-	1.29
sp|P57721|PCBP3_HUMAN ENST00000553227_1	0.38	0.84	0.92	NO	yes	1	-	1.49
sp|P57723|PCBP4_HUMAN ENST00000553227_1	0.8	0.96	0.98	NO	yes	1	-	1.64
sp|P60321|NANO2_HUMAN ENST00000553227_1	0.6	0.92	0.95	NO	yes	1	-	1.56
sp|P60323|NANO3_HUMAN ENST00000553227_1	0.62	0.92	0.98	NO	yes	1	-	1.57
sp|P60842|IF4A1_HUMAN ENST00000553227_1	0.25	0.77	0.91	NO	yes	1	-	1.44
sp|P60866|RS20_HUMAN ENST00000553227_1	0.63	0.93	0.96	NO	yes	1	-	1.58
sp|P60900|PSA6_HUMAN ENST00000553227_1	-0.68	0.14	0.24	NO	yes	1	-	1.11
sp|P61011|SRP54_HUMAN ENST00000553227_1	1.12	0.97	0.99	NO	yes	1	-	1.75
sp|P61247|RS3A_HUMAN ENST00000553227_1	-0.48	0.22	0.47	NO	yes	1	-	1.18
sp|P61254|RL26_HUMAN ENST00000553227_1	0.82	0.96	0.97	NO	yes	1	-	1.64
sp|P61313|RL15_HUMAN ENST00000553227_1	-0.32	0.33	0.65	NO	yes	1	-	1.24
sp|P61326|MGN_HUMAN ENST00000553227_1	0.94	0.97	0.98	NO	yes	1	-	1.69
sp|P61571|REC1_HUMAN ENST00000553227_1	0.54	0.91	0.91	NO	yes	1	-	1.54
sp|P61572|REC3_HUMAN ENST00000553227_1	0.53	0.91	0.91	NO	yes	1	-	1.54
sp|P61573|REC4_HUMAN ENST00000553227_1	0.53	0.91	0.91	NO	yes	1	-	1.54
sp|P61574|REC5_HUMAN ENST00000553227_1	0.53	0.91	0.91	NO	yes	1	-	1.54
sp|P61575|REC6_HUMAN ENST00000553227_1	0.5	0.9	0.9	NO	yes	1	-	1.53
sp|P61576|REC9_HUMAN ENST00000553227_1	0.53	0.91	0.91	NO	yes	1	-	1.54
sp|P61578|REC16_HUMAN ENST00000553227_1	0.49	0.89	0.9	NO	yes	1	-	1.53
sp|P61579|REC17_HUMAN ENST00000553227_1	0.53	0.91	0.91	NO	yes	1	-	1.54
sp|P61927|RL37_HUMAN ENST00000553227_1	0.28	0.79	0.75	NO	yes	1	-	1.45
sp|P61978|HNRPK_HUMAN ENST00000553227_1	-0.22	0.4	0.61	NO	yes	1	-	1.27
sp|P62081|RS7_HUMAN ENST00000553227_1	0	0.61	0.89	NO	yes	1	-	1.35
sp|P62244|RS15A_HUMAN ENST00000553227_1	0.85	0.96	0.98	NO	yes	1	-	1.66
sp|P62249|RS16_HUMAN ENST00000553227_1	0.78	0.95	0.97	NO	yes	1	-	1.63
sp|P62269|RS18_HUMAN ENST00000553227_1	0.77	0.95	0.97	NO	yes	1	-	1.63
sp|P62280|RS11_HUMAN ENST00000553227_1	0.57	0.91	0.95	NO	yes	1	-	1.56
sp|P62304|RUXE_HUMAN ENST00000553227_1	0.97	0.97	0.94	NO	yes	1	-	1.7
sp|P62306|RUXF_HUMAN ENST00000553227_1	1.04	0.97	0.97	NO	yes	1	-	1.72
sp|P62308|RUXG_HUMAN ENST00000553227_1	0.76	0.95	0.97	NO	yes	1	-	1.62
sp|P62310|LSM3_HUMAN ENST00000553227_1	0.87	0.96	0.96	NO	yes	1	-	1.66
sp|P62312|LSM6_HUMAN ENST00000553227_1	0.8	0.96	0.95	NO	yes	1	-	1.64
sp|P62314|SMD1_HUMAN ENST00000553227_1	0.82	0.96	0.98	NO	yes	1	-	1.64
sp|P62318|SMD3_HUMAN ENST00000553227_1	0.67	0.94	0.96	NO	yes	1	-	1.59
sp|P62424|RL7A_HUMAN ENST00000553227_1	-0.17	0.45	0.8	NO	yes	1	-	1.29
sp|P62487|RPB7_HUMAN ENST00000553227_1	0.35	0.83	0.94	NO	yes	1	-	1.48
sp|P62701|RS4X_HUMAN ENST00000553227_1	-0.25	0.37	0.77	NO	yes	1	-	1.26
sp|P62750|RL23A_HUMAN ENST00000553227_1	0.63	0.92	0.96	NO	yes	1	-	1.57
sp|P62841|RS15_HUMAN ENST00000553227_1	0.73	0.95	0.96	NO	yes	1	-	1.61
sp|P62851|RS25_HUMAN ENST00000553227_1	0.8	0.96	0.98	NO	yes	1	-	1.64
sp|P62861|RS30_HUMAN ENST00000553227_1	0.37	0.84	0.91	NO	yes	1	-	1.48
sp|P62888|RL30_HUMAN ENST00000553227_1	0.61	0.92	0.96	NO	yes	1	-	1.57
sp|P62891|RL39_HUMAN ENST00000553227_1	0.17	0.73	0.89	NO	yes	1	-	1.41
sp|P62899|RL31_HUMAN ENST00000553227_1	0.8	0.96	0.98	NO	yes	1	-	1.64
sp|P62906|RL10A_HUMAN ENST00000553227_1	-0.53	0.2	0.41	NO	yes	1	-	1.16
sp|P62913|RL11_HUMAN ENST00000553227_1	0.34	0.83	0.94	NO	yes	1	-	1.47
sp|P62917|RL8_HUMAN ENST00000553227_1	-0.33	0.32	0.71	NO	yes	1	-	1.23
sp|P62995|TRA2B_HUMAN ENST00000553227_1	-0.8	0.14	0.06	NO	yes	1	-	1.06
sp|P63162|RSMN_HUMAN ENST00000553227_1	0.03	0.63	0.96	NO	yes	1	-	1.36
sp|P63173|RL38_HUMAN ENST00000553227_1	0.79	0.96	0.98	NO	yes	1	-	1.63
sp|P63241|IF5A1_HUMAN ENST00000553227_1	0.48	0.89	0.93	NO	yes	1	-	1.52
sp|P67809|YBOX1_HUMAN ENST00000553227_1	0.61	0.92	0.99	NO	yes	1	-	1.57
sp|P78406|RAE1L_HUMAN ENST00000553227_1	0.08	0.67	0.8	NO	yes	1	-	1.38
sp|P78563|RED1_HUMAN ENST00000553227_1	0.11	0.69	0.68	NO	yes	1	-	1.39
sp|P82675|RT05_HUMAN ENST00000553227_1	-0.71	0.14	0.2	NO	yes	1	-	1.09
sp|P82979|SARNP_HUMAN ENST00000553227_1	0.35	0.83	0.99	NO	yes	1	-	1.48
sp|P83369|LSM11_HUMAN ENST00000553227_1	-0.08	0.54	0.69	NO	yes	1	-	1.32
sp|P83731|RL24_HUMAN ENST00000553227_1	0.42	0.87	0.92	NO	yes	1	-	1.5
sp|P84098|RL19_HUMAN ENST00000553227_1	-0.7	0.14	0.19	NO	yes	1	-	1.1
sp|P84103|SRSF3_HUMAN ENST00000553227_1	0.58	0.92	0.97	http://www.ncbi.nlm.nih.gov/pubmed/21036867	yes	1	-	2.56
sp|P98179|RBM3_HUMAN ENST00000553227_1	0.72	0.95	0.97	NO	yes	1	-	1.61
sp|Q01081|U2AF1_HUMAN ENST00000553227_1	-0.25	0.37	0.82	NO	yes	1	-	1.26
sp|Q01085|TIAR_HUMAN ENST00000553227_1	0.37	0.84	0.9	NO	yes	1	-	1.48
sp|Q01130|SRSF2_HUMAN ENST00000553227_1	0.19	0.75	0.99	http://www.nature.com/nature/journal/v499/n7457/full/nature12311.html	yes	1	-	2.42
sp|Q01844|EWS_HUMAN ENST00000553227_1	0	0.61	0.61	NO	yes	1	-	1.35
sp|Q02040|AK17A_HUMAN ENST00000553227_1	0.97	0.97	0.89	NO	yes	1	-	1.7
sp|Q02543|RL18A_HUMAN ENST00000553227_1	0.24	0.77	0.92	NO	yes	1	-	1.44
sp|Q02878|RL6_HUMAN ENST00000553227_1	-0.31	0.33	0.63	NO	yes	1	-	1.24
sp|Q05048|CSTF1_HUMAN ENST00000553227_1	0.31	0.8	0.95	NO	yes	1	-	1.46
sp|Q05519|SRS11_HUMAN ENST00000553227_1	-0.58	0.17	0.3	NO	yes	1	-	1.14
sp|Q05823|RN5A_HUMAN ENST00000553227_1	0.68	0.94	0.92	NO	yes	1	-	1.59
sp|Q06265|EXOS9_HUMAN ENST00000553227_1	0.32	0.81	0.95	NO	yes	1	-	1.46
sp|Q06787|FMR1_HUMAN ENST00000553227_1	0.26	0.79	0.77	http://www.nature.com/nature/journal/v499/n7457/full/nature12311.html	yes	1	-	2.44
sp|Q07020|RL18_HUMAN ENST00000553227_1	0.29	0.8	0.95	NO	yes	1	-	1.45
sp|Q07666|KHDR1_HUMAN ENST00000553227_1	-0.97	0.1	0.06	NO	yes	1	-	1
sp|Q07687|DLX2_HUMAN ENST00000553227_1	-0.41	0.24	0.47	NO	yes	1	-	1.2
sp|Q07955|SRSF1_HUMAN ENST00000553227_1	-0.42	0.24	0.46	NO	yes	1	-	1.2
sp|Q08170|SRSF4_HUMAN ENST00000553227_1	0.76	0.95	0.99	NO	yes	1	-	1.62
sp|Q08257|QOR_HUMAN ENST00000553227_1	0.14	0.71	0.88	NO	yes	1	-	1.4
sp|Q12849|GRSF1_HUMAN ENST00000553227_1	0.03	0.63	0.85	NO	yes	1	-	1.36
sp|Q12904|AIMP1_HUMAN ENST00000553227_1	0.64	0.93	0.99	NO	yes	1	-	1.58
sp|Q12905|ILF2_HUMAN ENST00000553227_1	0.49	0.89	0.93	NO	yes	1	-	1.52
sp|Q12926|ELAV2_HUMAN ENST00000553227_1	0.28	0.79	0.9	NO	yes	1	-	1.45
sp|Q12972|PP1R8_HUMAN ENST00000553227_1	0.42	0.87	0.91	NO	yes	1	-	1.5
sp|Q12996|CSTF3_HUMAN ENST00000553227_1	1.81	0.99	0.98	NO	yes	1	-	2
sp|Q13049|TRI32_HUMAN ENST00000553227_1	0.15	0.71	0.72	NO	yes	1	-	1.4
sp|Q13117|DAZ2_HUMAN ENST00000553227_1	0.07	0.66	0.8	NO	yes	1	-	1.37
sp|Q13148|TADBP_HUMAN ENST00000553227_1	0.04	0.63	0.84	NO	yes	1	-	1.36
sp|Q13151|ROA0_HUMAN ENST00000553227_1	0.27	0.79	0.97	NO	yes	1	-	1.45
sp|Q13242|SRSF9_HUMAN ENST00000553227_1	0	0.61	0.96	http://www.nature.com/nature/journal/v499/n7457/full/nature12311.html	yes	1	-	2.35
sp|Q13243|SRSF5_HUMAN ENST00000553227_1	0.22	0.76	0.94	NO	yes	1	-	1.43
sp|Q13247|SRSF6_HUMAN ENST00000553227_1	0.75	0.95	0.97	NO	yes	1	-	1.62
sp|Q13283|G3BP1_HUMAN ENST00000553227_1	-0.8	0.14	0.05	NO	yes	1	-	1.06
sp|Q13310|PABP4_HUMAN ENST00000553227_1	0.33	0.81	0.82	NO	yes	1	-	1.47
sp|Q13325|IFIT5_HUMAN ENST00000553227_1	0.89	0.96	0.99	NO	yes	1	-	1.67
sp|Q13595|TRA2A_HUMAN ENST00000553227_1	-0.64	0.17	0.14	NO	yes	1	-	1.12
sp|Q13601|KRR1_HUMAN ENST00000553227_1	1.18	0.98	0.99	NO	yes	1	-	1.77
sp|Q13769|THOC5_HUMAN ENST00000553227_1	0.92	0.96	0.93	NO	yes	1	-	1.68
sp|Q13825|AUHM_HUMAN ENST00000553227_1	0.53	0.91	0.95	NO	yes	1	-	1.54
sp|Q13838|DX39B_HUMAN ENST00000553227_1	-0.17	0.45	0.73	NO	yes	1	-	1.29
sp|Q13868|EXOS2_HUMAN ENST00000553227_1	-0.27	0.35	0.72	NO	yes	1	-	1.25
sp|Q13901|C1D_HUMAN ENST00000553227_1	1.01	0.97	0.99	NO	yes	1	-	1.71
sp|Q14011|CIRBP_HUMAN ENST00000553227_1	0.68	0.94	0.98	NO	yes	1	-	1.59
sp|Q14103|HNRPD_HUMAN ENST00000553227_1	-0.08	0.54	0.65	NO	yes	1	-	1.32
sp|Q14240|IF4A2_HUMAN ENST00000553227_1	0.13	0.71	0.86	NO	yes	1	-	1.4
sp|Q14444|CAPR1_HUMAN ENST00000553227_1	0.35	0.83	0.62	NO	yes	1	-	1.48
sp|Q14451|GRB7_HUMAN ENST00000553227_1	0.21	0.76	0.73	NO	yes	1	-	1.43
sp|Q14493|SLBP_HUMAN ENST00000553227_1	-0.42	0.24	0.43	NO	yes	1	-	1.2
sp|Q14498|RBM39_HUMAN ENST00000553227_1	0.96	0.97	0.95	NO	yes	1	-	1.7
sp|Q14576|ELAV3_HUMAN ENST00000553227_1	0.38	0.84	0.93	NO	yes	1	-	1.49
sp|Q15024|EXOS7_HUMAN ENST00000553227_1	-0.35	0.32	0.62	NO	yes	1	-	1.23
sp|Q15056|IF4H_HUMAN ENST00000553227_1	-0.72	0.14	0.12	NO	yes	1	-	1.09
sp|Q15233|NONO_HUMAN ENST00000553227_1	0.68	0.94	0.99	NO	yes	1	-	1.59
sp|Q15287|RNPS1_HUMAN ENST00000553227_1	-0.44	0.22	0.47	NO	yes	1	-	1.19
sp|Q15365|PCBP1_HUMAN ENST00000553227_1	1.03	0.97	0.99	http://www.nature.com/nature/journal/v499/n7457/full/nature12311.html	yes	1	-	2.72
sp|Q15366|PCBP2_HUMAN ENST00000553227_1	0.74	0.95	0.98	NO	yes	1	-	1.62
sp|Q15397|K0020_HUMAN ENST00000553227_1	0.71	0.94	0.94	NO	yes	1	-	1.6
sp|Q15415|RBY1F_HUMAN ENST00000553227_1	1.2	0.98	0.99	NO	yes	1	-	1.78
sp|Q15427|SF3B4_HUMAN ENST00000553227_1	-0.1	0.52	0.78	NO	yes	1	-	1.32
sp|Q15434|RBMS2_HUMAN ENST00000553227_1	-0.12	0.5	0.71	NO	yes	1	-	1.31
sp|Q15631|TSN_HUMAN ENST00000553227_1	-0.24	0.4	0.87	NO	yes	1	-	1.26
sp|Q15633|TRBP2_HUMAN ENST00000553227_1	0.2	0.75	0.87	NO	yes	1	-	1.42
sp|Q15637|SF01_HUMAN ENST00000553227_1	0.21	0.76	0.75	NO	yes	1	-	1.42
sp|Q15646|OASL_HUMAN ENST00000553227_1	1.19	0.98	0.99	NO	yes	1	-	1.78
sp|Q15695|U2AFL_HUMAN ENST00000553227_1	0.74	0.95	0.99	NO	yes	1	-	1.62
sp|Q15696|U2AFM_HUMAN ENST00000553227_1	1.08	0.97	1	NO	yes	1	-	1.74
sp|Q15717|ELAV1_HUMAN ENST00000553227_1	0.21	0.76	0.92	NO	yes	1	-	1.42
sp|Q16540|RM23_HUMAN ENST00000553227_1	0.64	0.93	0.96	NO	yes	1	-	1.58
sp|Q16560|U1SBP_HUMAN ENST00000553227_1	-0.38	0.26	0.62	NO	yes	1	-	1.21
sp|Q16587|ZNF74_HUMAN ENST00000553227_1	0.65	0.93	0.93	NO	yes	1	-	1.58
sp|Q16600|ZN239_HUMAN ENST00000553227_1	0.1	0.67	0.86	NO	yes	1	-	1.39
sp|Q16629|SRSF7_HUMAN ENST00000553227_1	0	0.61	0.96	NO	yes	1	-	1.35
sp|Q16630|CPSF6_HUMAN ENST00000553227_1	-0.01	0.61	0.76	NO	yes	1	-	1.35
sp|Q16637|SMN_HUMAN ENST00000553227_1	0.01	0.61	0.94	NO	yes	1	-	1.35
sp|Q16762|THTR_HUMAN ENST00000553227_1	-0.28	0.35	0.72	NO	yes	1	-	1.25
sp|Q17RY0|CPEB4_HUMAN ENST00000553227_1	0.75	0.95	0.82	NO	yes	1	-	1.62
sp|Q2M296|MTHSD_HUMAN ENST00000553227_1	0.41	0.85	0.91	NO	yes	1	-	1.5
sp|Q32P51|RA1L2_HUMAN ENST00000553227_1	0.17	0.73	0.91	NO	yes	1	-	1.41
sp|Q3MIT2|PUS10_HUMAN ENST00000553227_1	1.01	0.97	0.95	NO	yes	1	-	1.71
sp|Q3ZCQ8|TIM50_HUMAN ENST00000553227_1	0.1	0.67	0.77	NO	yes	1	-	1.38
sp|Q4G0J3|LARP7_HUMAN ENST00000553227_1	0.56	0.91	0.96	NO	yes	1	-	1.55
sp|Q4VXA5|KHDC1_HUMAN ENST00000553227_1	-0.41	0.24	0.64	NO	yes	1	-	1.2
sp|Q4VXU2|PAP1L_HUMAN ENST00000553227_1	-0.01	0.61	0.68	NO	yes	1	-	1.35
sp|Q53EL6|PDCD4_HUMAN ENST00000553227_1	0.26	0.79	0.93	NO	yes	1	-	1.44
sp|Q53HI1|UNC50_HUMAN ENST00000553227_1	-0.46	0.22	0.53	NO	yes	1	-	1.18
sp|Q5JPH6|SYEM_HUMAN ENST00000553227_1	0.65	0.93	0.87	NO	yes	1	-	1.58
sp|Q5JQF8|PAP1M_HUMAN ENST00000553227_1	-0.52	0.2	0.4	NO	yes	1	-	1.16
sp|Q5RKV6|EXOS6_HUMAN ENST00000553227_1	-0.2	0.42	0.71	NO	yes	1	-	1.28
sp|Q5RL73|RBM48_HUMAN ENST00000553227_1	0.78	0.95	0.98	NO	yes	1	-	1.63
sp|Q5SY16|NOL9_HUMAN ENST00000553227_1	0.51	0.9	0.73	NO	yes	1	-	1.53
sp|Q5SZQ8|CELF3_HUMAN ENST00000553227_1	-0.21	0.42	0.62	NO	yes	1	-	1.27
sp|Q5T1V6|DDX59_HUMAN ENST00000553227_1	0.48	0.89	0.91	NO	yes	1	-	1.52
sp|Q5T8I9|HENMT_HUMAN ENST00000553227_1	0.76	0.95	0.98	NO	yes	1	-	1.62
sp|Q5U5Q3|MEX3C_HUMAN ENST00000553227_1	0.56	0.91	0.9	NO	yes	1	-	1.55
sp|Q5VWX1|KHDR2_HUMAN ENST00000553227_1	0.87	0.96	0.98	NO	yes	1	-	1.66
sp|Q5VZ19|TDR10_HUMAN ENST00000553227_1	0.48	0.89	0.95	NO	yes	1	-	1.52
sp|Q5VZF2|MBNL2_HUMAN ENST00000553227_1	0.59	0.92	0.95	NO	yes	1	-	1.56
sp|Q69383|REC2_HUMAN ENST00000553227_1	0.53	0.91	0.91	NO	yes	1	-	1.54
sp|Q6I9Y2|THOC7_HUMAN ENST00000553227_1	-0.72	0.14	0.19	NO	yes	1	-	1.09
sp|Q6IN84|MRM1_HUMAN ENST00000553227_1	0.62	0.92	0.96	NO	yes	1	-	1.57
sp|Q6IS14|IF5AL_HUMAN ENST00000553227_1	0.5	0.9	0.93	NO	yes	1	-	1.53
sp|Q6NXG1|ESRP1_HUMAN ENST00000553227_1	1.24	0.98	0.98	NO	yes	1	-	1.8
sp|Q6NYC1|JMJD6_HUMAN ENST00000553227_1	0.8	0.96	0.98	NO	yes	1	-	1.64
sp|Q6NZI2|PTRF_HUMAN ENST00000553227_1	1.02	0.97	0.99	NO	yes	1	-	1.72
sp|Q6P087|RUSD3_HUMAN ENST00000553227_1	0.23	0.76	0.83	NO	yes	1	-	1.43
sp|Q6PJT7|ZC3HE_HUMAN ENST00000553227_1	0.21	0.76	0.6	NO	yes	1	-	1.42
sp|Q6UN15|FIP1_HUMAN ENST00000553227_1	0.33	0.81	0.87	NO	yes	1	-	1.47
sp|Q6XE24|RBMS3_HUMAN ENST00000553227_1	-0.46	0.22	0.48	NO	yes	1	-	1.19
sp|Q6ZN04|MEX3B_HUMAN ENST00000553227_1	-0.13	0.5	0.67	NO	yes	1	-	1.3
sp|Q6ZN17|LN28B_HUMAN ENST00000553227_1	-0.05	0.57	0.92	http://www.landesbioscience.com/journals/rna/abstract.php?id=25194	yes	1	-	2.33
sp|Q6ZSC3|RBM43_HUMAN ENST00000553227_1	0.82	0.96	0.98	NO	yes	1	-	1.65
sp|Q71RC2|LARP4_HUMAN ENST00000553227_1	0.93	0.97	0.86	NO	yes	1	-	1.68
sp|Q7Z2E3|APTX_HUMAN ENST00000553227_1	0.6	0.92	0.96	NO	yes	1	-	1.57
sp|Q7Z2T5|TRM1L_HUMAN ENST00000553227_1	1.48	0.98	0.98	NO	yes	1	-	1.88
sp|Q7Z2W9|RM21_HUMAN ENST00000553227_1	-0.55	0.17	0.39	NO	yes	1	-	1.15
sp|Q7Z417|NUFP2_HUMAN ENST00000553227_1	0.88	0.96	0.87	NO	yes	1	-	1.67
sp|Q7Z5Q1|CPEB2_HUMAN ENST00000553227_1	0.09	0.67	0.77	NO	yes	1	-	1.38
sp|Q7Z6M4|MTER2_HUMAN ENST00000553227_1	0.84	0.96	0.98	NO	yes	1	-	1.65
sp|Q7Z7A3|CTU1_HUMAN ENST00000553227_1	0.56	0.91	0.94	NO	yes	1	-	1.55
sp|Q86SE5|RALYL_HUMAN ENST00000553227_1	-0.32	0.32	0.65	NO	yes	1	-	1.23
sp|Q86SG3|DAZ4_HUMAN ENST00000553227_1	-0.1	0.52	0.71	NO	yes	1	-	1.32
sp|Q86TM3|DDX53_HUMAN ENST00000553227_1	0.37	0.84	0.83	NO	yes	1	-	1.48
sp|Q86U06|RBM23_HUMAN ENST00000553227_1	-0.03	0.57	0.82	NO	yes	1	-	1.34
sp|Q86U38|NOP9_HUMAN ENST00000553227_1	0.27	0.79	0.78	NO	yes	1	-	1.45
sp|Q86U42|PABP2_HUMAN ENST00000553227_1	-0.51	0.2	0.37	NO	yes	1	-	1.17
sp|Q86U44|MTA70_HUMAN ENST00000553227_1	-0.12	0.5	0.68	NO	yes	1	-	1.31
sp|Q86V81|THOC4_HUMAN ENST00000553227_1	-0.91	0.1	0.07	NO	yes	1	-	1.02
sp|Q86W42|THOC6_HUMAN ENST00000553227_1	0.57	0.91	0.95	NO	yes	1	-	1.55
sp|Q86XN8|MEX3D_HUMAN ENST00000553227_1	0.37	0.84	0.84	NO	yes	1	-	1.48
sp|Q8IU60|DCP2_HUMAN ENST00000553227_1	-0.11	0.52	0.76	NO	yes	1	-	1.31
sp|Q8IUH3|RBM45_HUMAN ENST00000553227_1	0.5	0.9	0.98	NO	yes	1	-	1.53
sp|Q8IUX4|ABC3F_HUMAN ENST00000553227_1	0.26	0.79	0.87	NO	yes	1	-	1.44
sp|Q8IV48|ERI1_HUMAN ENST00000553227_1	0.5	0.9	0.92	NO	yes	1	-	1.53
sp|Q8IWZ8|SUGP1_HUMAN ENST00000553227_1	0.1	0.69	0.69	NO	yes	1	-	1.39
sp|Q8IY67|RAVR1_HUMAN ENST00000553227_1	0.1	0.67	0.77	NO	yes	1	-	1.38
sp|Q8IYX4|DND1_HUMAN ENST00000553227_1	0.46	0.88	0.93	NO	yes	1	-	1.51
sp|Q8IZ69|TRM2A_HUMAN ENST00000553227_1	0.42	0.87	0.87	NO	yes	1	-	1.5
sp|Q8IZ73|RUSD2_HUMAN ENST00000553227_1	0.54	0.91	0.95	NO	yes	1	-	1.54
sp|Q8N0Z8|PUSL1_HUMAN ENST00000553227_1	-0.09	0.54	0.84	NO	yes	1	-	1.32
sp|Q8N1G4|LRC47_HUMAN ENST00000553227_1	-0.07	0.54	0.7	NO	yes	1	-	1.32
sp|Q8N5P1|ZC3H8_HUMAN ENST00000553227_1	-0.45	0.22	0.48	NO	yes	1	-	1.19
sp|Q8N5X7|IF4E3_HUMAN ENST00000553227_1	-0.56	0.17	0.42	NO	yes	1	-	1.15
sp|Q8N684|CPSF7_HUMAN ENST00000553227_1	0.48	0.89	0.98	NO	yes	1	-	1.52
sp|Q8N6W0|CELF5_HUMAN ENST00000553227_1	0.13	0.71	0.88	NO	yes	1	-	1.4
sp|Q8N8A6|DDX51_HUMAN ENST00000553227_1	0.6	0.92	0.9	NO	yes	1	-	1.57
sp|Q8N9N2|ASCC1_HUMAN ENST00000553227_1	0.55	0.91	0.96	NO	yes	1	-	1.55
sp|Q8N9N8|EIF1A_HUMAN ENST00000553227_1	0.55	0.91	0.96	NO	yes	1	-	1.55
sp|Q8N9W6|BOLL_HUMAN ENST00000553227_1	-0.25	0.37	0.63	NO	yes	1	-	1.26
sp|Q8NC51|PAIRB_HUMAN ENST00000553227_1	0.47	0.88	0.96	NO	yes	1	-	1.52
sp|Q8NCV1|ADAD2_HUMAN ENST00000553227_1	-0.2	0.42	0.59	NO	yes	1	-	1.28
sp|Q8NE35|CPEB3_HUMAN ENST00000553227_1	0.88	0.96	0.86	NO	yes	1	-	1.67
sp|Q8NG50|RDM1_HUMAN ENST00000553227_1	-0.44	0.22	0.38	NO	yes	1	-	1.19
sp|Q8NHQ9|DDX55_HUMAN ENST00000553227_1	-0.28	0.35	0.38	NO	yes	1	-	1.25
sp|Q8TAS1|UHMK1_HUMAN ENST00000553227_1	0.34	0.83	0.96	NO	yes	1	-	1.47
sp|Q8TBF4|ZCRB1_HUMAN ENST00000553227_1	-0.31	0.33	0.7	NO	yes	1	-	1.24
sp|Q8TBY0|RBM46_HUMAN ENST00000553227_1	0.57	0.91	0.88	NO	yes	1	-	1.55
sp|Q8TD47|RS4Y2_HUMAN ENST00000553227_1	-0.26	0.37	0.76	NO	yes	1	-	1.26
sp|Q8TEA1|NSUN6_HUMAN ENST00000553227_1	0.47	0.88	0.97	NO	yes	1	-	1.52
sp|Q8WU68|U2AF4_HUMAN ENST00000553227_1	0	0.61	0.95	NO	yes	1	-	1.35
sp|Q8WUA2|PPIL4_HUMAN ENST00000553227_1	0.71	0.95	0.98	NO	yes	1	-	1.6
sp|Q8WVV9|HNRLL_HUMAN ENST00000553227_1	0.62	0.92	0.95	NO	yes	1	-	1.57
sp|Q8WWH5|TRUB1_HUMAN ENST00000553227_1	0.63	0.93	0.95	NO	yes	1	-	1.58
sp|Q8WWY3|PRP31_HUMAN ENST00000553227_1	1.04	0.97	0.99	NO	yes	1	-	1.72
sp|Q8WXF0|SRS12_HUMAN ENST00000553227_1	-0.23	0.4	0.8	NO	yes	1	-	1.27
sp|Q8WXF1|PSPC1_HUMAN ENST00000553227_1	0.94	0.97	0.94	NO	yes	1	-	1.69
sp|Q8WY41|NANO1_HUMAN ENST00000553227_1	-0.82	0.14	0.07	NO	yes	1	-	1.06
sp|Q92499|DDX1_HUMAN ENST00000553227_1	1.28	0.98	0.97	NO	yes	1	-	1.81
sp|Q92615|LAR4B_HUMAN ENST00000553227_1	0.82	0.96	0.88	NO	yes	1	-	1.65
sp|Q92664|TF3A_HUMAN ENST00000553227_1	0.61	0.92	0.97	NO	yes	1	-	1.57
sp|Q92804|RBP56_HUMAN ENST00000553227_1	0.06	0.66	0.74	NO	yes	1	-	1.37
sp|Q92841|DDX17_HUMAN ENST00000553227_1	0.51	0.9	0.73	NO	yes	1	-	1.53
sp|Q92879|CELF1_HUMAN ENST00000553227_1	0.29	0.8	0.93	NO	yes	1	-	1.45
sp|Q92901|RL3L_HUMAN ENST00000553227_1	-0.09	0.54	0.74	NO	yes	1	-	1.32
sp|Q92904|DAZL_HUMAN ENST00000553227_1	-0.23	0.4	0.77	NO	yes	1	-	1.27
sp|Q92945|FUBP2_HUMAN ENST00000553227_1	1.23	0.98	0.92	NO	yes	1	-	1.79
sp|Q92979|NEP1_HUMAN ENST00000553227_1	-0.49	0.2	0.47	NO	yes	1	-	1.18
sp|Q93062|RBPMS_HUMAN ENST00000553227_1	0.11	0.69	0.94	NO	yes	1	-	1.39
sp|Q969L4|LSM10_HUMAN ENST00000553227_1	0.7	0.94	0.97	NO	yes	1	-	1.6
sp|Q96A72|MGN2_HUMAN ENST00000553227_1	0.86	0.96	0.98	NO	yes	1	-	1.66
sp|Q96AE4|FUBP1_HUMAN ENST00000553227_1	-0.17	0.45	0.47	NO	yes	1	-	1.29
sp|Q96AH0|SOSB2_HUMAN ENST00000553227_1	-0.14	0.47	0.83	NO	yes	1	-	1.3
sp|Q96AZ6|ISG20_HUMAN ENST00000553227_1	0.19	0.75	0.91	NO	yes	1	-	1.42
sp|Q96B01|R51A1_HUMAN ENST00000553227_1	0.37	0.84	0.9	NO	yes	1	-	1.48
sp|Q96B26|EXOS8_HUMAN ENST00000553227_1	-0.22	0.42	0.64	NO	yes	1	-	1.27
sp|Q96BK5|PINX1_HUMAN ENST00000553227_1	0.16	0.73	0.89	NO	yes	1	-	1.41
sp|Q96BT7|ALKB8_HUMAN ENST00000553227_1	0.2	0.75	0.75	NO	yes	1	-	1.42
sp|Q96C10|DHX58_HUMAN ENST00000553227_1	1.31	0.98	0.98	NO	yes	1	-	1.82
sp|Q96CM3|RUSD4_HUMAN ENST00000553227_1	0.55	0.91	0.94	NO	yes	1	-	1.55
sp|Q96DE0|NUD16_HUMAN ENST00000553227_1	0.07	0.67	0.92	NO	yes	1	-	1.38
sp|Q96DH6|MSI2H_HUMAN ENST00000553227_1	-0.16	0.47	0.69	NO	yes	1	-	1.29
sp|Q96DU9|PABP5_HUMAN ENST00000553227_1	0.37	0.84	0.9	NO	yes	1	-	1.48
sp|Q96E39|RMXL1_HUMAN ENST00000553227_1	1.01	0.97	0.99	NO	yes	1	-	1.71
sp|Q96EP5|DAZP1_HUMAN ENST00000553227_1	-0.11	0.52	0.72	NO	yes	1	-	1.31
sp|Q96EY7|PTCD3_HUMAN ENST00000553227_1	0.7	0.94	0.85	NO	yes	1	-	1.6
sp|Q96F86|EDC3_HUMAN ENST00000553227_1	0.41	0.85	0.88	NO	yes	1	-	1.5
sp|Q96FV9|THOC1_HUMAN ENST00000553227_1	1.09	0.97	0.98	NO	yes	1	-	1.74
sp|Q96H35|RBM18_HUMAN ENST00000553227_1	0.28	0.79	0.96	NO	yes	1	-	1.45
sp|Q96HR8|NAF1_HUMAN ENST00000553227_1	0.06	0.66	0.78	NO	yes	1	-	1.37
sp|Q96I24|FUBP3_HUMAN ENST00000553227_1	-0.28	0.35	0.54	NO	yes	1	-	1.25
sp|Q96I25|SPF45_HUMAN ENST00000553227_1	0.23	0.77	0.89	NO	yes	1	-	1.43
sp|Q96IZ5|RBM41_HUMAN ENST00000553227_1	0.37	0.84	0.95	NO	yes	1	-	1.48
sp|Q96J01|THOC3_HUMAN ENST00000553227_1	0.41	0.85	0.9	NO	yes	1	-	1.5
sp|Q96J87|CELF6_HUMAN ENST00000553227_1	-0.09	0.54	0.77	NO	yes	1	-	1.32
sp|Q96LT9|RBM40_HUMAN ENST00000553227_1	0.81	0.96	0.93	NO	yes	1	-	1.64
sp|Q96M93|ADAD1_HUMAN ENST00000553227_1	0.22	0.76	0.88	NO	yes	1	-	1.43
sp|Q96N16|JKIP1_HUMAN ENST00000553227_1	0.36	0.83	0.84	NO	yes	1	-	1.48
sp|Q96PK6|RBM14_HUMAN ENST00000553227_1	0.79	0.96	0.94	NO	yes	1	-	1.63
sp|Q96PU8|QKI_HUMAN ENST00000553227_1	0.32	0.81	0.86	NO	yes	1	-	1.47
sp|Q96PZ0|PUS7_HUMAN ENST00000553227_1	0.12	0.69	0.7	NO	yes	1	-	1.39
sp|Q96Q11|TRNT1_HUMAN ENST00000553227_1	0.24	0.77	0.94	NO	yes	1	-	1.44
sp|Q96QD9|UIF_HUMAN ENST00000553227_1	0.21	0.76	0.93	NO	yes	1	-	1.43
sp|Q96SI9|STRBP_HUMAN ENST00000553227_1	0.51	0.9	0.87	NO	yes	1	-	1.53
sp|Q99497|PARK7_HUMAN ENST00000553227_1	-0.06	0.57	0.84	NO	yes	1	-	1.33
sp|Q99547|MPH6_HUMAN ENST00000553227_1	0.75	0.95	0.98	NO	yes	1	-	1.62
sp|Q99729|ROAA_HUMAN ENST00000553227_1	-0.37	0.28	0.46	NO	yes	1	-	1.22
sp|Q9BQ04|RBM4B_HUMAN ENST00000553227_1	0.8	0.96	0.98	NO	yes	1	-	1.64
sp|Q9BQ39|DDX50_HUMAN ENST00000553227_1	0.66	0.94	0.83	NO	yes	1	-	1.59
sp|Q9BRL6|SRSF8_HUMAN ENST00000553227_1	0.28	0.8	0.96	NO	yes	1	-	1.45
sp|Q9BRP8|WIBG_HUMAN ENST00000553227_1	-0.8	0.14	0.13	NO	yes	1	-	1.06
sp|Q9BRS8|LARP6_HUMAN ENST00000553227_1	0.49	0.89	0.96	NO	yes	1	-	1.52
sp|Q9BTD8|RBM42_HUMAN ENST00000553227_1	0.56	0.91	0.98	NO	yes	1	-	1.55
sp|Q9BTF0|THUM2_HUMAN ENST00000553227_1	0.02	0.61	0.72	NO	yes	1	-	1.36
sp|Q9BTL3|RAM_HUMAN ENST00000553227_1	0.51	0.9	0.94	NO	yes	1	-	1.53
sp|Q9BUB4|ADAT1_HUMAN ENST00000553227_1	0.47	0.89	0.92	NO	yes	1	-	1.52
sp|Q9BUL9|RPP25_HUMAN ENST00000553227_1	-0.33	0.32	0.64	NO	yes	1	-	1.23
sp|Q9BUR4|WAP53_HUMAN ENST00000553227_1	-0.14	0.5	0.66	NO	yes	1	-	1.3
sp|Q9BV44|THUM3_HUMAN ENST00000553227_1	0.49	0.89	0.91	NO	yes	1	-	1.52
sp|Q9BWF3|RBM4_HUMAN ENST00000553227_1	0.79	0.96	0.98	NO	yes	1	-	1.63
sp|Q9BWT3|PAPOG_HUMAN ENST00000553227_1	0.94	0.97	0.9	NO	yes	1	-	1.69
sp|Q9BX46|RBM24_HUMAN ENST00000553227_1	-0.51	0.2	0.5	NO	yes	1	-	1.17
sp|Q9BY77|PDIP3_HUMAN ENST00000553227_1	-0.27	0.35	0.63	NO	yes	1	-	1.25
sp|Q9BYD6|RM01_HUMAN ENST00000553227_1	-0.01	0.61	0.83	NO	yes	1	-	1.35
sp|Q9BYG3|MK67I_HUMAN ENST00000553227_1	-0.36	0.28	0.63	NO	yes	1	-	1.22
sp|Q9BZB8|CPEB1_HUMAN ENST00000553227_1	-0.05	0.57	0.73	NO	yes	1	-	1.33
sp|Q9BZC1|CELF4_HUMAN ENST00000553227_1	0.9	0.96	0.99	NO	yes	1	-	1.68
sp|Q9BZE2|PUS3_HUMAN ENST00000553227_1	0.75	0.95	0.99	NO	yes	1	-	1.62
sp|Q9BZI7|REN3B_HUMAN ENST00000553227_1	0.56	0.91	0.98	NO	yes	1	-	1.55
sp|Q9GZT3|SLIRP_HUMAN ENST00000553227_1	0.47	0.89	0.92	NO	yes	1	-	1.52
sp|Q9GZV4|IF5A2_HUMAN ENST00000553227_1	0.47	0.89	0.93	NO	yes	1	-	1.52
sp|Q9GZY0|NXF2_HUMAN ENST00000553227_1	0.17	0.73	0.73	NO	yes	1	-	1.41
sp|Q9H074|PAIP1_HUMAN ENST00000553227_1	0.38	0.84	0.97	NO	yes	1	-	1.49
sp|Q9H0G5|NSRP1_HUMAN ENST00000553227_1	0.24	0.77	0.88	NO	yes	1	-	1.44
sp|Q9H0K6|PUS7L_HUMAN ENST00000553227_1	0.75	0.95	0.82	NO	yes	1	-	1.62
sp|Q9H0L4|CSTFT_HUMAN ENST00000553227_1	-0.12	0.5	0.55	NO	yes	1	-	1.31
sp|Q9H0S4|DDX47_HUMAN ENST00000553227_1	-0.08	0.54	0.76	NO	yes	1	-	1.32
sp|Q9H0U6|RM18_HUMAN ENST00000553227_1	0.06	0.66	0.86	NO	yes	1	-	1.37
sp|Q9H0Z9|RBM38_HUMAN ENST00000553227_1	-0.45	0.22	0.55	NO	yes	1	-	1.19
sp|Q9H171|ZBP1_HUMAN ENST00000553227_1	0.46	0.88	0.98	NO	yes	1	-	1.52
sp|Q9H1B4|NXF5_HUMAN ENST00000553227_1	0.66	0.94	0.97	NO	yes	1	-	1.59
sp|Q9H1J1|REN3A_HUMAN ENST00000553227_1	0.03	0.63	0.85	NO	yes	1	-	1.36
sp|Q9H361|PABP3_HUMAN ENST00000553227_1	0.29	0.8	0.79	NO	yes	1	-	1.46
sp|Q9H4D5|NXF3_HUMAN ENST00000553227_1	0.63	0.93	0.88	NO	yes	1	-	1.58
sp|Q9H6T0|ESRP2_HUMAN ENST00000553227_1	0.54	0.91	0.74	NO	yes	1	-	1.54
sp|Q9H814|PHAX_HUMAN ENST00000553227_1	1.02	0.97	0.99	NO	yes	1	-	1.72
sp|Q9H875|PKRI1_HUMAN ENST00000553227_1	0.28	0.79	0.94	NO	yes	1	-	1.45
sp|Q9H9J2|RM44_HUMAN ENST00000553227_1	-0.15	0.47	0.66	NO	yes	1	-	1.3
sp|Q9H9Y2|RPF1_HUMAN ENST00000553227_1	1.02	0.97	0.99	NO	yes	1	-	1.72
sp|Q9H9Z2|LN28A_HUMAN ENST00000553227_1	-0.23	0.4	0.74	NO	yes	1	-	1.27
sp|Q9HA38|ZMAT3_HUMAN ENST00000553227_1	-0.28	0.35	0.68	NO	yes	1	-	1.25
sp|Q9HC16|ABC3G_HUMAN ENST00000553227_1	0.96	0.97	0.98	NO	yes	1	-	1.69
sp|Q9HC36|RMTL1_HUMAN ENST00000553227_1	0.18	0.75	0.92	NO	yes	1	-	1.42
sp|Q9HC52|CBX8_HUMAN ENST00000553227_1	1.03	0.97	0.99	NO	yes	1	-	1.72
sp|Q9HCJ3|RAVR2_HUMAN ENST00000553227_1	0.6	0.92	0.81	NO	yes	1	-	1.56
sp|Q9NP64|NO40_HUMAN ENST00000553227_1	-0.63	0.17	0.31	NO	yes	1	-	1.12
sp|Q9NPD3|EXOS4_HUMAN ENST00000553227_1	-0.72	0.14	0.2	NO	yes	1	-	1.09
sp|Q9NQ94|A1CF_HUMAN ENST00000553227_1	-0.03	0.59	0.65	NO	yes	1	-	1.34
sp|Q9NQT4|EXOS5_HUMAN ENST00000553227_1	-0.89	0.1	0.08	NO	yes	1	-	1.03
sp|Q9NQT5|EXOS3_HUMAN ENST00000553227_1	-0.18	0.45	0.69	NO	yes	1	-	1.29
sp|Q9NQZ3|DAZ1_HUMAN ENST00000553227_1	0.39	0.85	0.74	NO	yes	1	-	1.49
sp|Q9NR56|MBNL1_HUMAN ENST00000553227_1	0.73	0.95	0.97	NO	yes	1	-	1.61
sp|Q9NR90|DAZ3_HUMAN ENST00000553227_1	0.53	0.91	0.98	NO	yes	1	-	1.54
sp|Q9NRJ5|PAPOB_HUMAN ENST00000553227_1	0.42	0.87	0.85	NO	yes	1	-	1.5
sp|Q9NRX1|PNO1_HUMAN ENST00000553227_1	-0.72	0.14	0.22	NO	yes	1	-	1.09
sp|Q9NS39|RED2_HUMAN ENST00000553227_1	0.33	0.81	0.68	NO	yes	1	-	1.47
sp|Q9NSD9|SYFB_HUMAN ENST00000553227_1	0.73	0.95	0.97	NO	yes	1	-	1.61
sp|Q9NUL3|STAU2_HUMAN ENST00000553227_1	0.27	0.79	0.89	NO	yes	1	-	1.45
sp|Q9NUL7|DDX28_HUMAN ENST00000553227_1	1.16	0.98	0.99	NO	yes	1	-	1.77
sp|Q9NUU7|DD19A_HUMAN ENST00000553227_1	0.84	0.96	0.99	NO	yes	1	-	1.65
sp|Q9NV31|IMP3_HUMAN ENST00000553227_1	0.32	0.81	0.95	NO	yes	1	-	1.47
sp|Q9NVM6|DJC17_HUMAN ENST00000553227_1	0.06	0.66	0.92	NO	yes	1	-	1.37
sp|Q9NVP1|DDX18_HUMAN ENST00000553227_1	0.62	0.92	0.9	NO	yes	1	-	1.57
sp|Q9NVV4|PAPD1_HUMAN ENST00000553227_1	-0.39	0.26	0.39	NO	yes	1	-	1.21
sp|Q9NW64|RBM22_HUMAN ENST00000553227_1	-0.06	0.54	0.79	NO	yes	1	-	1.33
sp|Q9NWB1|RFOX1_HUMAN ENST00000553227_1	0.38	0.84	0.93	NO	yes	1	-	1.49
sp|Q9NX07|TSAP1_HUMAN ENST00000553227_1	-0.08	0.54	0.85	NO	yes	1	-	1.32
sp|Q9NX24|NHP2_HUMAN ENST00000553227_1	0.78	0.95	0.97	NO	yes	1	-	1.63
sp|Q9NX74|DUS2L_HUMAN ENST00000553227_1	0.73	0.95	0.98	NO	yes	1	-	1.61
sp|Q9NXG2|THUM1_HUMAN ENST00000553227_1	0.46	0.88	0.93	NO	yes	1	-	1.52
sp|Q9NXH9|TRM1_HUMAN ENST00000553227_1	0.25	0.77	0.78	NO	yes	1	-	1.44
sp|Q9NXV6|CARF_HUMAN ENST00000553227_1	0.32	0.81	0.91	NO	yes	1	-	1.46
sp|Q9NXZ2|DDX43_HUMAN ENST00000553227_1	-0.2	0.42	0.46	NO	yes	1	-	1.28
sp|Q9NY12|GAR1_HUMAN ENST00000553227_1	-0.26	0.37	0.76	NO	yes	1	-	1.26
sp|Q9NY93|DDX56_HUMAN ENST00000553227_1	-0.02	0.59	0.75	NO	yes	1	-	1.34
sp|Q9NZI8|IF2B1_HUMAN ENST00000553227_1	0.63	0.93	0.97	NO	yes	1	-	1.58
sp|Q9P013|CWC15_HUMAN ENST00000553227_1	-0.53	0.2	0.5	NO	yes	1	-	1.16
sp|Q9P2K5|MYEF2_HUMAN ENST00000553227_1	-0.28	0.35	0.38	NO	yes	1	-	1.25
sp|Q9UBP6|TRMB_HUMAN ENST00000553227_1	-0.33	0.32	0.47	NO	yes	1	-	1.23
sp|Q9UBU9|NXF1_HUMAN ENST00000553227_1	0.4	0.85	0.89	NO	yes	1	-	1.49
sp|Q9UGY1|NOL12_HUMAN ENST00000553227_1	0.53	0.91	0.99	NO	yes	1	-	1.54
sp|Q9UH17|ABC3B_HUMAN ENST00000553227_1	0.71	0.95	0.96	NO	yes	1	-	1.6
sp|Q9UHB9|SRP68_HUMAN ENST00000553227_1	-0.09	0.52	0.52	NO	yes	1	-	1.32
sp|Q9UHK0|NUFP1_HUMAN ENST00000553227_1	0.52	0.9	0.96	NO	yes	1	-	1.54
sp|Q9UHL0|DDX25_HUMAN ENST00000553227_1	0.6	0.92	0.98	NO	yes	1	-	1.57
sp|Q9UHX1|PUF60_HUMAN ENST00000553227_1	0.21	0.76	0.86	NO	yes	1	-	1.43
sp|Q9UJJ7|RUSD1_HUMAN ENST00000553227_1	0.12	0.69	0.9	NO	yes	1	-	1.39
sp|Q9UJV9|DDX41_HUMAN ENST00000553227_1	0.09	0.67	0.7	NO	yes	1	-	1.38
sp|Q9UK45|LSM7_HUMAN ENST00000553227_1	0.57	0.91	0.91	NO	yes	1	-	1.56
sp|Q9UKA8|RCAN3_HUMAN ENST00000553227_1	-0.1	0.52	0.91	NO	yes	1	-	1.31
sp|Q9UKA9|PTBP2_HUMAN ENST00000553227_1	0.79	0.96	0.92	NO	yes	1	-	1.63
sp|Q9UKF6|CPSF3_HUMAN ENST00000553227_1	0.9	0.96	0.92	NO	yes	1	-	1.67
sp|Q9UKM9|RALY_HUMAN ENST00000553227_1	-0.14	0.47	0.76	NO	yes	1	-	1.3
sp|Q9UL40|ZN346_HUMAN ENST00000553227_1	-0.33	0.32	0.66	NO	yes	1	-	1.23
sp|Q9ULC4|MCTS1_HUMAN ENST00000553227_1	0.18	0.73	0.91	NO	yes	1	-	1.41
sp|Q9ULM6|CNOT6_HUMAN ENST00000553227_1	0.55	0.91	0.96	NO	yes	1	-	1.55
sp|Q9ULW3|ABT1_HUMAN ENST00000553227_1	-0.27	0.37	0.61	NO	yes	1	-	1.25
sp|Q9UMR2|DD19B_HUMAN ENST00000553227_1	0.88	0.96	0.99	NO	yes	1	-	1.67
sp|Q9UN86|G3BP2_HUMAN ENST00000553227_1	-0.44	0.22	0.44	NO	yes	1	-	1.19
sp|Q9UNP9|PPIE_HUMAN ENST00000553227_1	0.53	0.91	0.99	NO	yes	1	-	1.54
sp|Q9UNQ2|DIM1_HUMAN ENST00000553227_1	0.3	0.8	0.96	NO	yes	1	-	1.46
sp|Q9UNW9|NOVA2_HUMAN ENST00000553227_1	-0.27	0.35	0.56	NO	yes	1	-	1.25
sp|Q9UQ80|PA2G4_HUMAN ENST00000553227_1	0.83	0.96	0.98	NO	yes	1	-	1.65
sp|Q9Y221|NIP7_HUMAN ENST00000553227_1	0.53	0.91	0.97	NO	yes	1	-	1.54
sp|Q9Y235|ABEC2_HUMAN ENST00000553227_1	-0.7	0.14	0.23	NO	yes	1	-	1.1
sp|Q9Y2R4|DDX52_HUMAN ENST00000553227_1	-0.06	0.57	0.62	NO	yes	1	-	1.33
sp|Q9Y2R5|RT17_HUMAN ENST00000553227_1	0.96	0.97	0.99	NO	yes	1	-	1.7
sp|Q9Y2R9|RT07_HUMAN ENST00000553227_1	-0.35	0.28	0.68	NO	yes	1	-	1.22
sp|Q9Y2T7|YBOX2_HUMAN ENST00000553227_1	0.25	0.77	0.89	NO	yes	1	-	1.44
sp|Q9Y2V2|CHSP1_HUMAN ENST00000553227_1	0.33	0.81	0.87	NO	yes	1	-	1.47
sp|Q9Y2W6|TDRKH_HUMAN ENST00000553227_1	0.36	0.84	0.92	NO	yes	1	-	1.48
sp|Q9Y333|LSM2_HUMAN ENST00000553227_1	0.85	0.96	0.93	NO	yes	1	-	1.66
sp|Q9Y388|RBMX2_HUMAN ENST00000553227_1	0.06	0.66	0.86	NO	yes	1	-	1.37
sp|Q9Y3A4|RRP7A_HUMAN ENST00000553227_1	-0.87	0.1	0.01	NO	yes	1	-	1.04
sp|Q9Y3B2|EXOS1_HUMAN ENST00000553227_1	-0.28	0.35	0.67	NO	yes	1	-	1.25
sp|Q9Y3B4|PM14_HUMAN ENST00000553227_1	0.46	0.88	0.92	NO	yes	1	-	1.51
sp|Q9Y3Y2|CHTOP_HUMAN ENST00000553227_1	0.12	0.69	0.95	NO	yes	1	-	1.39
sp|Q9Y3Z3|SAMH1_HUMAN ENST00000553227_1	0.19	0.75	0.75	NO	yes	1	-	1.42
sp|Q9Y4Y9|LSM5_HUMAN ENST00000553227_1	1.02	0.97	0.96	NO	yes	1	-	1.72
sp|Q9Y4Z0|LSM4_HUMAN ENST00000553227_1	0.76	0.95	0.97	NO	yes	1	-	1.62
sp|Q9Y534|CSDC2_HUMAN ENST00000553227_1	0.21	0.76	0.83	NO	yes	1	-	1.42
sp|Q9Y580|RBM7_HUMAN ENST00000553227_1	0.15	0.71	0.95	NO	yes	1	-	1.4
sp|Q9Y5S9|RBM8A_HUMAN ENST00000553227_1	0.8	0.96	0.99	NO	yes	1	-	1.64
sp|Q9Y606|TRUA_HUMAN ENST00000553227_1	0.03	0.63	0.86	NO	yes	1	-	1.36
sp|Q9Y6M1|IF2B2_HUMAN ENST00000553227_1	0.69	0.94	0.96	NO	yes	1	-	1.6
sp|Q9Y6V7|DDX49_HUMAN ENST00000553227_1	-0.32	0.32	0.56	NO	yes	1	-	1.23
