# Supplementary material for: FLT3LG and IFITM3P6 consolidate T cell activity in the bone marrow microenvironment and are prognostic factors in acute myelocytic leukemia
Source: Front Immunol. 2022 Aug 23;13:980911. doi: 10.3389/fimmu.2022.980911 (PMC9445253; doi:10.3389/fimmu.2022.980911)
Supplement: Supplementary file 12 [file Table_5.xlsx]

## Sheet: Supplementary Table 5
Names	total	elements
miRDB_CBX7 miRDB_IFITM3P6	1	hsa-miR-6748-3p
miRDB_IFITM3P6	17	hsa-miR-3612
		hsa-miR-4709-3p
		hsa-miR-6804-5p
		hsa-miR-4269
		hsa-miR-650
		hsa-miR-4468
		hsa-miR-7150
		hsa-miR-4635
		hsa-miR-143-3p
		hsa-miR-5699-3p
		hsa-miR-4770
		hsa-miR-6715b-5p
		hsa-miR-4520-3p
		hsa-miR-4443
		hsa-miR-296-5p
		hsa-miR-6088
		hsa-miR-383-3p
miRDB_CBX7	141	hsa-miR-6769b-5p
		hsa-miR-181b-5p
		hsa-miR-193a-3p
		hsa-miR-5197-3p
		hsa-miR-6501-3p
		hsa-miR-3916
		hsa-miR-6791-5p
		hsa-miR-637
		hsa-miR-3622b-3p
		hsa-miR-1915-5p
		hsa-miR-4728-5p
		hsa-miR-6856-3p
		hsa-miR-4515
		hsa-miR-6079
		hsa-miR-6889-3p
		hsa-miR-6735-5p
		hsa-miR-608
		hsa-miR-6769a-5p
		hsa-miR-1233-5p
		hsa-miR-510-3p
		hsa-miR-6819-5p
		hsa-miR-6828-5p
		hsa-miR-6876-5p
		hsa-miR-181a-5p
		hsa-miR-18a-3p
		hsa-miR-6749-3p
		hsa-miR-4292
		hsa-miR-3135b
		hsa-miR-218-5p
		hsa-miR-6731-5p
		hsa-miR-4664-5p
		hsa-miR-4656
		hsa-miR-4436b-3p
		hsa-miR-6766-5p
		hsa-miR-519a-2-5p
		hsa-miR-3922-5p
		hsa-miR-4732-3p
		hsa-miR-6785-5p
		hsa-miR-3714
		hsa-miR-125b-5p
		hsa-miR-9983-3p
		hsa-miR-3622a-3p
		hsa-miR-3667-5p
		hsa-miR-9902
		hsa-miR-520b-5p
		hsa-miR-654-5p
		hsa-miR-3163
		hsa-miR-5692a
		hsa-miR-6799-3p
		hsa-miR-9-5p
		hsa-miR-4774-3p
		hsa-miR-939-5p
		hsa-miR-6765-3p
		hsa-miR-370-5p
		hsa-miR-11181-3p
		hsa-miR-4319
		hsa-miR-125a-5p
		hsa-miR-874-3p
		hsa-miR-331-3p
		hsa-miR-6887-3p
		hsa-miR-4449
		hsa-miR-4533
		hsa-miR-1343-5p
		hsa-miR-3121-3p
		hsa-miR-4447
		hsa-miR-423-3p
		hsa-miR-8485
		hsa-miR-6747-5p
		hsa-miR-6737-5p
		hsa-miR-518c-5p
		hsa-miR-5006-5p
		hsa-miR-541-3p
		hsa-miR-5584-3p
		hsa-miR-762
		hsa-miR-636
		hsa-miR-4262
		hsa-miR-4747-5p
		hsa-miR-4254
		hsa-miR-6783-5p
		hsa-miR-488-5p
		hsa-miR-3138
		hsa-miR-3150b-3p
		hsa-miR-6508-3p
		hsa-miR-6721-5p
		hsa-miR-6812-5p
		hsa-miR-570-3p
		hsa-miR-4684-5p
		hsa-miR-7843-5p
		hsa-miR-3922-3p
		hsa-miR-4492
		hsa-miR-181c-5p
		hsa-miR-6879-5p
		hsa-miR-4651
		hsa-miR-193b-3p
		hsa-miR-4784
		hsa-miR-3154
		hsa-miR-6836-3p
		hsa-miR-7976
		hsa-miR-3665
		hsa-miR-4799-5p
		hsa-miR-5196-5p
		hsa-miR-625-5p
		hsa-miR-149-3p
		hsa-miR-3173-5p
		hsa-miR-6825-5p
		hsa-miR-181d-5p
		hsa-miR-1914-5p
		hsa-miR-330-5p
		hsa-miR-765
		hsa-miR-5001-5p
		hsa-miR-6756-5p
		hsa-miR-7113-5p
		hsa-miR-8085
		hsa-miR-6829-5p
		hsa-miR-6859-5p
		hsa-miR-361-3p
		hsa-miR-4446-3p
		hsa-miR-129-5p
		hsa-miR-3202
		hsa-miR-3176
		hsa-miR-4736
		hsa-miR-6883-5p
		hsa-miR-6824-3p
		hsa-miR-1275
		hsa-miR-4476
		hsa-miR-3125
		hsa-miR-4498
		hsa-miR-3944-5p
		hsa-miR-4472
		hsa-miR-6777-3p
		hsa-miR-3191-5p
		hsa-let-7i-3p
		hsa-miR-5702
		hsa-miR-6529-3p
		hsa-miR-4632-5p
		hsa-miR-551b-5p
		hsa-miR-3179
		hsa-miR-671-5p
		hsa-miR-3152-5p
		hsa-miR-92a-2-5p
		hsa-miR-6778-5p
